# Supplementary material for: The Transcription Factors Six3 and Six6 in Neuromedin‐S Neurons Differentially Affect Circadian Rhythms
Source: J Neurosci Res. 2026 Apr 5;104(4):e70123. doi: 10.1002/jnr.70123 (PMC13051014; doi:10.1002/jnr.70123)
Supplement: Supplementary file 1 — Data S1: jnr70123‐sup‐0001‐Supinfo.zip. [file JNR-104-e70123-s001.zip]

Archive with 14 entries (14 files):
- rev-1-editor-decision-letter.txt
- rev-1-editor-decision-letter-attachment-1.docx
- rev-1-editor-decision-letter-attachment-2.docx
- rev-2-editor-1-recommendation.pdf
- rev-2-editor-decision-letter.pdf
- rev-2-reviewer-1-report.txt
- rev-2-reviewer-2-report.txt
- rev-2-reviewer-3-report.txt
- rev-2-reviewer-4-report.txt
- rev-3-editor-1-recommendation.pdf
- rev-3-editor-decision-letter.pdf
- rev-3-reviewer-1-report.txt
- rev-3-reviewer-2-report.txt
- Transparent_Science_Questionnaire_for_Authors.docx
