# Supplementary material for: The Transcription Factors Six3 and Six6 in Neuromedin‐S Neurons Differentially Affect Circadian Rhythms
Source: J Neurosci Res. 2026 Apr 5;104(4):e70123. doi: 10.1002/jnr.70123 (PMC13051014; doi:10.1002/jnr.70123)
Supplement: Supplementary file 1 — Data S1: jnr70123‐sup‐0001‐Supinfo.zip. [file JNR-104-e70123-s001.zip › rev-1-editor-decision-letter.txt]

23-Oct-2025

Dear Dr Tonsfeldt:

Thank you for submitting your manuscript to the Journal of Neuroscience Research. We've now received the reviewer feedback and have appended those reviews below. As you will see, the reviewers find the question addressed to be of potential interest. Yet, they do not find the manuscript suitable for publication in its current form.

The journal has adopted the "Expects Data" data sharing policy, which states that all original articles and reviews must include a Data Availability Statement (DAS). Please see https://authorservices.wiley.com/author-resources/Journal-Authors/open-access/data-sharing-citation/data-sharing-policy.html#standardtemplates for examples of an appropriate DAS. This guidance will be reiterated in the revised submission form. Please include the DAS in the manuscript as well.

If you feel that you can adequately address the concerns of the reviewers, you may revise and resubmit your paper within 90 days. It will require further review. Please explain in your cover letter how you have changed the present version and submit a point by point response to the editors’ and reviewers’ comments. If you require longer than 90 days to make the revisions, please contact Dr Lawrence Sherman (shermanl@ohsu.edu). To submit your revised manuscript: Log in by clicking on the link below https://submission.wiley.com/submissionBoard/1/1398323b-83b8-46ee-8ce5-fb7e6ea9f55c/current

(If the above link space is blank, it is because you submitted your original manuscript through our old submission site. Therefore, to return your revision, please go to our new submission site here (submission.wiley.com/jnr) and submit your revision as a new manuscript; answer yes to the question “Are you returning a revision for a manuscript originally submitted to our former submission site (ScholarOne Manuscripts)? If you indicate yes, please enter your original manuscript’s Manuscript ID number in the space below” and including your original submission's Manuscript ID number (jnr-2025-Aug-12634) where indicated. This will help us to link your revision to your original submission.)

This journal offers a number of license options for published papers; information about this is available here: https://authorservices.wiley.com/author-resources/Journal-Authors/licensing/index.html. The submitting author has confirmed that all co-authors have the necessary rights to grant in the submission, including in light of each co-author’s funder policies. If any author’s funder has a policy that restricts which kinds of license they can sign, for example if the funder is a member of Coalition S, please make sure the submitting author is aware.

Thank you again for your submission to the Journal of Neuroscience Research; we look forward to reading your revised manuscript.

Best Wishes,

Dr Tamara Franklin
Associate Editor, Journal of Neuroscience Research

Dr Lawrence Sherman
Editor-in-Chief, Journal of Neuroscience Research


Associate Editor: Franklin, Tamara
Comments to the Author:
The reviewers agree that the results presented are interesting, but they have made many important suggestions to strengthen the manuscript and to provide additional evidence to support the conclusions drawn. Edits to the data presentation and statistical reporting are also needed. 

Statistics Editor: McArthur, David
Comments to the Author:
The use of SEM is not provided with a rationale. SD's are preferred. SEM's calculated on separate data distributions that all have identical means and identical variances will be the same only if the number of cases in all groups is also the same. Thus SEMs cannot necessarily be interpreted as a stable reflection of variability for a given set of data distributions, and the visualizations using SEMs are thus also not stable. A recent detailed blog post on this topic is: https://www.r-bloggers.com/2025/07/standard-deviation-vs-standard-error-meaning-misuse-and-the-math-behind-the-confusion/

Many of the figures use barplots as a background for the data dots. This journal does not accept these "dynamite plots" (also called "plunger plots", "toiletbrush plots", or "bogbrush plots"), except for count data, as they are often severe distortions of the actual data distributions. As your samples are small, the dots alone (like Figure 3i and Figure 6) are fine by themselves.

Figure 2 shows four panels of fold-change values, but making the bars descend to 0 is fundamentally wrong as fold change of 1.0 is the neutral position with values under 1.0 indicating negative and above 1.0 indicating positive, and there is no actual zero condition in fold change. In the same Figure, the use of "0.0830" makes a mockery of asterisks, so why use asterisks at all? There is certainly room for the actual p values.

Figures 3 and 5 both utilize 2-way anova. Yet neither the narrative nor the figure captions present those findings in sufficient detail; the reader expects to see "F(df1,df2) = x.xx, p = 0.yyy" for example, e.g., standard notation for each of the two factors and for their interaction as well. Kindly supply these findings everywhere such test results are appropriate, not merely when a significant p value is obtained.

The visual presentation of error bars in Figure 5 shows overlap at almost every location. Do reconsider how these are depicted: a slight jitter across the x-axis will offset group means and error bars from one another.

Aside from the issue already noted by another reviewer about using t-tests in Figure 6, how the x-axis legends correspond to the data shown is somewhat of a mystery: why are the second and third panels within each row labeled the same? 

Statistics Editor: McArthur, David
Comments to the Author:
The use of SEM is not provided with a rationale.  SD's are preferred.  SEM's calculated on separate data distributions that all have identical means and identical variances will be the same only if the number of cases in all groups is also the same.  Thus SEMs cannot necessarily be interpreted as a stable reflection of variability for a given set of data distributions, and the visualizations using SEMs are thus also not stable. A recent detailed blog post on this topic is: https://www.r-bloggers.com/2025/07/standard-deviation-vs-standard-error-meaning-misuse-and-the-math-behind-the-confusion/

Many of the figures use barplots as a background for the data dots. This journal does not accept these "dynamite plots" (also called "plunger plots", "toiletbrush plots", or "bogbrush plots"), except for count data, as they are often severe distortions of the actual data distributions.  As your samples are small, the dots alone (like Figure 3i and Figure 6) are fine by themselves.

Figure 2 shows four panels of fold-change values, but making the bars descend to 0 is fundamentally wrong as fold change of 1.0 is the neutral position with values under 1.0 indicating negative and above 1.0 indicating positive, and there is no actual zero condition in fold change. In the same Figure, the use of "0.0830" makes a mockery of asterisks, so why use asterisks at all?  There is certainly room for the actual p values.

Figures 3 and 5 both utilize 2-way anova.  Yet neither the narrative nor the figure captions present those findings in sufficient detail; the reader expects to see "F(df1,df2) = x.xx, p = 0.yyy" for example, e.g., standard notation for each of the two factors and for their interaction as well. Kindly supply these findings everywhere such test results are appropriate, not merely when a significant p value is obtained.

The visual presentation of error bars in Figure 5 shows overlap at almost every location.  Do reconsider how these are depicted: a slight jitter across the x-axis will offset group means and error bars from one another.

Aside from the issue already noted by another reviewer about using t-tests in Figure 6, how the x-axis legends correspond to the data shown is somewhat of a mystery: why are the second and third panels within each row labeled the same?

Reviewer: 1

Comments to the Author
In this study, Van Loh et al. investigated the distinct roles of Six3 and Six6 in NMS-expressing neurons in regulating circadian rhythms and reproductive functions. To achieve this, they generated conditional knockout mice by crossing NMS-Cre mice with Six3-flox or Six6-flox lines, thereby selectively deleting Six3 or Six6 in NMS neurons of the SCN. They first confirmed that NMS expression was not detectable at embryonic day 16.5. Behaviorally, NMS- Six3–deficient mice displayed shortened free-running circadian periods under DD, whereas NMS- Six6–deficient mice did not exhibit this phenotype. Neither NMS-Six3 nor NMS-Six6 deletion altered corticosterone rhythms or fertility. Based on these findings, the authors concluded that Six3 and Six6 have distinct roles in regulating circadian rhythms in the post-proliferative SCN.

While these results are intriguing, additional and more detailed data are required to support the conclusion.

1.	To verify the effects of Six3 and Six6 on circadian rhythms during development using NMS-Cre, the developmental expression profiles of NMS, Six3, and Six6 in the SCN should be shown. This would clarify at which developmental stage Six3 or Six6 is deleted. At present, it remains unclear when the absence of Six3 or Six6 begins to influence the results. Quantification of expression levels in the SCN by in situ hybridization from embryonic stages through postnatal development is required.
2.	AVP and VIP peptides in the SCN play critical roles in the circadian rhythm network. It is therefore important to show whether the expression levels of AVP and VIP are altered in NMS-Six3 KO and NMS-Six6 KO mice. In particular, it should be clarified whether the shortened period observed in NMS-Six3 KO mice correlates with changes in AVP and/or VIP expression.
3.	NMS-Six3 KO mice show a shortened circadian behavioral period, whereas PER2::LUC rhythms in SCN slices from these mice show no change. In contrast, Syn-Six3 KO SCN slices show a lengthened circadian period. This discrepancy needs to be addressed. Please provide discussion or additional data to explain these divergent findings.
4.	The authors measured circadian rhythms from several tissues using PER2::LUC mice. The raw luciferase rhythm traces should be presented, rather than summarized data alone.
5.	Line 386: Data should be presented rather than referred to as “Data not shown.”
6.	The effects of Six3 and Six6 overexpression on clock gene expression were tested in HEK cells. However, because HEK cells may not faithfully replicate SCN-specific mechanisms, this should also be verified directly in SCN tissue or SCN-derived cells.
7.	Representative vaginal smear images used to determine estrous cycle stages should be provided to support the data.
8.	The method used to quantify sperm motility should be described in detail. Additionally, representative videos of sperm movement would strengthen the evidence.
9.	Line 322-323: Based on the presented results alone, it is unclear whether Six6 directly regulates clock gene expression. 
10.	A one-way ANOVA with appropriate post hoc testing should be used rather than a t-test for comparisons among multiple groups in Figure 6. 
11.	The sentence “SIX6 showed a non-significant trend towards an upregulation of Avp, while SIX3 induces a robust increase (Meadows et al., 2022)” is unclear. Please specify whether these data refer to Six3 KO or Six6 KO mice, or to overexpression experiments, and clarify the context.


Reviewer: 2

Comments to the Author
Circadian rhythm in mammals is governed by the suprachiasmatic nucleus (SCN) of the hypothalamus. The molecular mechanism of the circadian rhythm consists of a transcriptional-translational feedback loop involving clock genes (such as BMAL1, CLOCK, PER and CRY).
Six3 and Six6 are highly homologous homeodomain transcription factors that are essential for SCN neurogenesis. Interestingly, they are also expressed in the adult SCN. However, the circadian function of these genes in adulthood remains unclear.
In this study, the authors reported that Six6 overexpression alters the expression levels of clock genes and SCN neuropeptides in cultured cells. Furthermore, to investigate the physiological functions of Six3 and Six6 in adult mice, the authors generated conditional Six3 or Six6 knockout mice using NMS-Cre mice, and examined the period of circadian behavioural rhythms. They found that Six3 knockout, but not Six6 knockout, shortened the period length.
While these experimental results, obtained using various techniques, will help to elucidate the molecular mechanisms of circadian rhythms regulated by multiple molecules, further experiments are likely necessary, particularly regarding changes in gene expression according to Six3 or Six6 knockout.

1. I don't understand how to interpret the Venn diagram in Figure 1. Shouldn't the total of all the percentages in the diagram equal 100%?

2. Figure 1 shows that tdTomato is not expressed at E16.5. However, there is also no data showing that tdTomato is subsequently expressed. Therefore, it is possible that tdTomato is not detectable in the SCN. To rule out this possibility, it is necessary to demonstrate that tdTomato expression is observable in the SCN after E16.5.

3. Figure 2 shows a comparison between no-reporter vectors and reporter vectors, such as Six6/Pgl and Six6/Bmal1. Why are there no comparisons made between the empty vector and the Six6 expression vector? Furthermore, as the luciferase reporter may not accurately reflect target gene expression, it is necessary to measure Bmal1 and Per2 gene expression directly using methods such as real-time PCR.

4. To discuss why mutant mice exhibited circadian rhythm abnormalities, it is necessary to examine how gene expression of Six3 and Six6 as well as clock genes and neuropeptides such as AVP and VIP, changed in the SCN of NMS-Six3 and NMS-Six6 mice.

5. To determine whether the shortened period length of circadian rhythms in NMS-Six3 mice is attributable to the SCN, experiments using the SCN culture system should be conducted, as shown in Table 3.

6. As the authors state in the Discussion section, it is crucial to examine whether Six3 expression is altered in the testes of NMS-Six3 mice to infer the cause of reduced sperm motility. Since the reference paper (Lukassen, 2018) does not clearly present data on this point, I request that the results of the analysis be presented as a figure in this paper.

7. To investigate compensatory mechanisms between Six3 and Six6, how about generating double knockout mice lacking both Six3 and Six6 and examining the circadian behaviours in the mutant mice?

8. Are the other six genes — Six1, Six2, Six4, and Six5 — expressed in the SCN?


Reviewer: 3

Comments to the Author
The manuscript presents a highly compelling and well-designed study investigating the distinct roles of Six3 and Six6 in the suprachiasmatic nucleus (SCN) after neurogenesis. By employing an elegant Cre-lox strategy with Nms-Cre mice, the authors specifically deleted Six3 or Six6 in neuromedin-S–expressing neurons, thereby restricting gene loss to the post-developmental SCN.
The results are both intriguing and significant. The finding that Six3, but not Six6, deletion shortens the circadian period in constant darkness provides strong evidence for a gene-specific function of Six3 in regulating intrinsic SCN rhythmicity. Moreover, the observation that male Six3 mutants show reduced sperm motility adds an unexpected and fascinating link between SCN function and reproductive physiology.
The experimental design is rigorous, and the interpretation is clear and well supported by the data. The study provides novel insights into the molecular differentiation of SCN transcriptional regulators and advances our understanding of how the adult circadian clock maintains its rhythmic integrity.
In summary, this manuscript represents a significant contribution to the field of circadian biology and neuroendocrine regulation. I find the study both innovative and impactful, and I strongly recommend it for publication without major revision.


*********IMPORTANT: Instructions and checklists follow*********
When finalized, please upload your complete revised manuscript onto our website, preferably as a word document. Please ensure to upload a ‘marked’ version of your manuscript along with a ‘clean’ version. In the ‘marked’ version, all the changes (revised text and any other modification) made to the manuscript should be clearly shown by using a red bold font. The clean version should have no red or highlighted sentences, strike-through words, or comments in margins. Kindly avoid submitting a document with tracked changes. Figures must be uploaded separately in .tif or eps format. Please review our submission checklist, which can be found in our author guidelines and also be sure to fill out the Transparent Science Questionnaire attached to this email.

To assist in our transparent peer review process, please upload the decision letter and response to reviewers using the attached template document. The first section should include the decision letter in full. In the Authors Response section, please provide the reviewer comments and your response in red.

If you encounter any troubles in submitting your revised manuscript, please contact Dr Lawrence Sherman (shermanl@ohsu.edu).
