# Supplementary material for: The Transcription Factors Six3 and Six6 in Neuromedin‐S Neurons Differentially Affect Circadian Rhythms
Source: J Neurosci Res. 2026 Apr 5;104(4):e70123. doi: 10.1002/jnr.70123 (PMC13051014; doi:10.1002/jnr.70123)
Supplement: Supplementary file 1 — Data S1: jnr70123‐sup‐0001‐Supinfo.zip. [file JNR-104-e70123-s001.zip › rev-2-reviewer-1-report.txt]

The authors' changes made for statistical clarity are appreciated.  Please set the decimal precision of your p-values (presently varaying between 1 and 4 values) to a constant; the small sample size strongly suggests a value of 2 or 3 is appropriate. That will of course modify manuscript line 330 as well: note that the assignment of asterisk choices of 0.005 and 0.0005 is a bit nonstandard.

Kindly supply the t values wherever t-tests are referenced in the narrative (the convention is "t(df)=x.xxx,p=0.yyy").  The same holds for Mann-Whitney's U.  In line 407 and in the new final Results paragraph lines 454-460, please include the test used and its statistic as well as the p-value.
