# Supplementary material for: The Transcription Factors Six3 and Six6 in Neuromedin‐S Neurons Differentially Affect Circadian Rhythms
Source: J Neurosci Res. 2026 Apr 5;104(4):e70123. doi: 10.1002/jnr.70123 (PMC13051014; doi:10.1002/jnr.70123)
Supplement: Supplementary file 1 — Data S1: jnr70123‐sup‐0001‐Supinfo.zip. [file JNR-104-e70123-s001.zip › rev-2-reviewer-3-report.txt]

With regard to Comment #4, I requested an investigation into the extent to which Six3 or Six6 is knockedout by Nms-Cre in Six3-Nms or Six6-Nms mice, respectively; however, no experiments addressing this issue were performed. As demonstrated by the experiments shown in Figure 7, however, RNAScope experiments targeting Nms and either Six3 or Six6 should be feasible.

With regard to Comment #6, I did not find any text marked for correction in red in lines 542–545. Does the updated citation refer to “Lukassen, S., Bosch, E., Ekici, A. B., & Winterpacht, A. (2018a). Cell and gene data for testicular single-cell RNA-Seq.” (lines 770–771)? I am unsure whether this is a paper or a website. I could not find it through searching, so please could you provide specific details?

Regarding my other comments (#1-3, #5, #7-8), I have no issues with the response provided this time.
