# Supplementary material for: The Transcription Factors Six3 and Six6 in Neuromedin‐S Neurons Differentially Affect Circadian Rhythms
Source: J Neurosci Res. 2026 Apr 5;104(4):e70123. doi: 10.1002/jnr.70123 (PMC13051014; doi:10.1002/jnr.70123)
Supplement: Supplementary file 1 — Data S1: jnr70123‐sup‐0001‐Supinfo.zip. [file JNR-104-e70123-s001.zip › rev-3-reviewer-1-report.txt]

Authors have satisfactorily addressed prior statistical concerns
